# Supplementary material for: Diversity Forests: Using Split Sampling to Enable Innovative Complex Split Procedures in Random Forests
Source: SN Comput Sci. 2021 Oct 21;3(1):1. doi: 10.1007/s42979-021-00920-1 (PMC8533673; doi:10.1007/s42979-021-00920-1)
Supplement: Supplementary file 2 — Supplementary file1 (ZIP 108032 KB) [file 42979_2021_920_MOESM2_ESM.zip]

Archive with 306 entries (297 files):
- Online_Resource_2/Data/
- Online_Resource_2/Data/datainfo.Rda
- Online_Resource_2/Data/Datasets/
- Online_Resource_2/Data/Datasets/dataset1_diabetes_id37.Rda
- Online_Resource_2/Data/Datasets/dataset10_monks-problems-2_id334.Rda
- Online_Resource_2/Data/Datasets/dataset100_balloon_id914.Rda
- Online_Resource_2/Data/Datasets/dataset101_plasma_retinol_id915.Rda
- Online_Resource_2/Data/Datasets/dataset102_rabe_166_id919.Rda
- Online_Resource_2/Data/Datasets/dataset103_analcatdata_seropositive_id921.Rda
- Online_Resource_2/Data/Datasets/dataset104_humandevel_id924.Rda
- Online_Resource_2/Data/Datasets/dataset105_visualizing_galaxy_id925.Rda
- Online_Resource_2/Data/Datasets/dataset106_hutsof99_child_witness_id927.Rda
- Online_Resource_2/Data/Datasets/dataset107_rabe_97_id928.Rda
- Online_Resource_2/Data/Datasets/dataset108_rabe_176_id929.Rda
- Online_Resource_2/Data/Datasets/dataset109_disclosure_z_id931.Rda
- Online_Resource_2/Data/Datasets/dataset11_monks-problems-3_id335.Rda
- Online_Resource_2/Data/Datasets/dataset110_socmob_id934.Rda
- Online_Resource_2/Data/Datasets/dataset111_kidney_id945.Rda
- Online_Resource_2/Data/Datasets/dataset112_visualizing_ethanol_id946.Rda
- Online_Resource_2/Data/Datasets/dataset113_arsenic-male-bladder_id947.Rda
- Online_Resource_2/Data/Datasets/dataset114_arsenic-female-bladder_id949.Rda
- Online_Resource_2/Data/Datasets/dataset115_arsenic-female-lung_id950.Rda
- Online_Resource_2/Data/Datasets/dataset116_arsenic-male-lung_id951.Rda
- Online_Resource_2/Data/Datasets/dataset117_tae_id955.Rda
- Online_Resource_2/Data/Datasets/dataset118_mfeat-morphological_id962.Rda
- Online_Resource_2/Data/Datasets/dataset119_pasture_id964.Rda
- Online_Resource_2/Data/Datasets/dataset12_SPECT_id336.Rda
- Online_Resource_2/Data/Datasets/dataset120_zoo_id965.Rda
- Online_Resource_2/Data/Datasets/dataset121_iris_id969.Rda
- Online_Resource_2/Data/Datasets/dataset122_wine_id973.Rda
- Online_Resource_2/Data/Datasets/dataset123_hayes-roth_id974.Rda
- Online_Resource_2/Data/Datasets/dataset124_cmc_id983.Rda
- Online_Resource_2/Data/Datasets/dataset125_collins_id987.Rda
- Online_Resource_2/Data/Datasets/dataset126_fl2000_id988.Rda
- Online_Resource_2/Data/Datasets/dataset127_car_id991.Rda
- Online_Resource_2/Data/Datasets/dataset128_vehicle_id994.Rda
- Online_Resource_2/Data/Datasets/dataset129_balance-scale_id997.Rda
- Online_Resource_2/Data/Datasets/dataset13_SPECTF_id337.Rda
- Online_Resource_2/Data/Datasets/dataset130_glass_id1005.Rda
- Online_Resource_2/Data/Datasets/dataset131_white-clover_id1009.Rda
- Online_Resource_2/Data/Datasets/dataset132_ecoli_id1011.Rda
- Online_Resource_2/Data/Datasets/dataset133_analcatdata_challenger_id1013.Rda
- Online_Resource_2/Data/Datasets/dataset134_analcatdata_dmft_id1014.Rda
- Online_Resource_2/Data/Datasets/dataset135_confidence_id1015.Rda
- Online_Resource_2/Data/Datasets/dataset136_vowel_id1016.Rda
- Online_Resource_2/Data/Datasets/dataset137_analcatdata_germangss_id1025.Rda
- Online_Resource_2/Data/Datasets/dataset138_kc1-top5_id1045.Rda
- Online_Resource_2/Data/Datasets/dataset139_jEdit_4.2_4.3_id1048.Rda
- Online_Resource_2/Data/Datasets/dataset14_aids_id346.Rda
- Online_Resource_2/Data/Datasets/dataset140_mc2_id1054.Rda
- Online_Resource_2/Data/Datasets/dataset141_cm1_req_id1055.Rda
- Online_Resource_2/Data/Datasets/dataset142_ar1_id1059.Rda
- Online_Resource_2/Data/Datasets/dataset143_ar3_id1060.Rda
- Online_Resource_2/Data/Datasets/dataset144_ar4_id1061.Rda
- Online_Resource_2/Data/Datasets/dataset145_ar5_id1062.Rda
- Online_Resource_2/Data/Datasets/dataset146_kc2_id1063.Rda
- Online_Resource_2/Data/Datasets/dataset147_ar6_id1064.Rda
- Online_Resource_2/Data/Datasets/dataset148_kc3_id1065.Rda
- Online_Resource_2/Data/Datasets/dataset149_kc1-binary_id1066.Rda
- Online_Resource_2/Data/Datasets/dataset15_analcatdata_boxing2_id444.Rda
- Online_Resource_2/Data/Datasets/dataset150_mw1_id1071.Rda
- Online_Resource_2/Data/Datasets/dataset151_jEdit_4.0_4.2_id1073.Rda
- Online_Resource_2/Data/Datasets/dataset152_datatrieve_id1075.Rda
- Online_Resource_2/Data/Datasets/dataset153_badges2_id1121.Rda
- Online_Resource_2/Data/Datasets/dataset154_KungChi3_id1441.Rda
- Online_Resource_2/Data/Datasets/dataset155_MegaWatt1_id1442.Rda
- Online_Resource_2/Data/Datasets/dataset156_CostaMadre1_id1446.Rda
- Online_Resource_2/Data/Datasets/dataset157_CastMetal1_id1447.Rda
- Online_Resource_2/Data/Datasets/dataset158_acute-inflammations_id1455.Rda
- Online_Resource_2/Data/Datasets/dataset159_banknote-authentication_id1462.Rda
- Online_Resource_2/Data/Datasets/dataset16_prnn_crabs_id446.Rda
- Online_Resource_2/Data/Datasets/dataset160_blogger_id1463.Rda
- Online_Resource_2/Data/Datasets/dataset161_blood-transfusion-service-center_id1464.Rda
- Online_Resource_2/Data/Datasets/dataset162_climate-model-simulation-crashes_id1467.Rda
- Online_Resource_2/Data/Datasets/dataset163_fertility_id1473.Rda
- Online_Resource_2/Data/Datasets/dataset164_ilpd_id1480.Rda
- Online_Resource_2/Data/Datasets/dataset165_parkinsons_id1488.Rda
- Online_Resource_2/Data/Datasets/dataset166_planning-relax_id1490.Rda
- Online_Resource_2/Data/Datasets/dataset167_qualitative-bankruptcy_id1495.Rda
- Online_Resource_2/Data/Datasets/dataset168_sa-heart_id1498.Rda
- Online_Resource_2/Data/Datasets/dataset169_wdbc_id1510.Rda
- Online_Resource_2/Data/Datasets/dataset17_analcatdata_boxing1_id448.Rda
- Online_Resource_2/Data/Datasets/dataset170_wholesale-customers_id1511.Rda
- Online_Resource_2/Data/Datasets/dataset171_vertebra-column_id1524.Rda
- Online_Resource_2/Data/Datasets/dataset172_credit-g_id31.Rda
- Online_Resource_2/Data/Datasets/dataset173_mammography_id310.Rda
- Online_Resource_2/Data/Datasets/dataset174_oil_spill_id311.Rda
- Online_Resource_2/Data/Datasets/dataset175_abalone_id720.Rda
- Online_Resource_2/Data/Datasets/dataset176_bank8FM_id725.Rda
- Online_Resource_2/Data/Datasets/dataset177_analcatdata_supreme_id728.Rda
- Online_Resource_2/Data/Datasets/dataset178_space_ga_id737.Rda
- Online_Resource_2/Data/Datasets/dataset179_delta_ailerons_id803.Rda
- Online_Resource_2/Data/Datasets/dataset18_analcatdata_lawsuit_id450.Rda
- Online_Resource_2/Data/Datasets/dataset180_kin8nm_id807.Rda
- Online_Resource_2/Data/Datasets/dataset181_puma8NH_id816.Rda
- Online_Resource_2/Data/Datasets/dataset182_delta_elevators_id819.Rda
- Online_Resource_2/Data/Datasets/dataset183_wind_id847.Rda
- Online_Resource_2/Data/Datasets/dataset184_tecator_id851.Rda
- Online_Resource_2/Data/Datasets/dataset185_visualizing_soil_id923.Rda
- Online_Resource_2/Data/Datasets/dataset186_spectrometer_id954.Rda
- Online_Resource_2/Data/Datasets/dataset187_segment_id958.Rda
- Online_Resource_2/Data/Datasets/dataset188_analcatdata_authorship_id970.Rda
- Online_Resource_2/Data/Datasets/dataset189_mfeat-zernike_id995.Rda
- Online_Resource_2/Data/Datasets/dataset19_analcatdata_asbestos_id459.Rda
- Online_Resource_2/Data/Datasets/dataset190_page-blocks_id1021.Rda
- Online_Resource_2/Data/Datasets/dataset191_mozilla4_id1046.Rda
- Online_Resource_2/Data/Datasets/dataset192_pc4_id1049.Rda
- Online_Resource_2/Data/Datasets/dataset193_pc3_id1050.Rda
- Online_Resource_2/Data/Datasets/dataset194_kc1_id1067.Rda
- Online_Resource_2/Data/Datasets/dataset195_pc1_id1068.Rda
- Online_Resource_2/Data/Datasets/dataset196_PizzaCutter1_id1443.Rda
- Online_Resource_2/Data/Datasets/dataset197_PizzaCutter3_id1444.Rda
- Online_Resource_2/Data/Datasets/dataset198_PieChart1_id1451.Rda
- Online_Resource_2/Data/Datasets/dataset199_PieChart2_id1452.Rda
- Online_Resource_2/Data/Datasets/dataset2_sonar_id40.Rda
- Online_Resource_2/Data/Datasets/dataset20_analcatdata_japansolvent_id467.Rda
- Online_Resource_2/Data/Datasets/dataset200_PieChart3_id1453.Rda
- Online_Resource_2/Data/Datasets/dataset201_PieChart4_id1454.Rda
- Online_Resource_2/Data/Datasets/dataset202_phoneme_id1489.Rda
- Online_Resource_2/Data/Datasets/dataset203_qsar-biodeg_id1494.Rda
- Online_Resource_2/Data/Datasets/dataset204_steel-plates-fault_id1504.Rda
- Online_Resource_2/Data/Datasets/dataset205_autoUniv-au1-1000_id1547.Rda
- Online_Resource_2/Data/Datasets/dataset206_wilt_id1570.Rda
- Online_Resource_2/Data/Datasets/dataset207_spambase_id44.Rda
- Online_Resource_2/Data/Datasets/dataset208_electricity_id151.Rda
- Online_Resource_2/Data/Datasets/dataset209_scene_id312.Rda
- Online_Resource_2/Data/Datasets/dataset21_lupus_id472.Rda
- Online_Resource_2/Data/Datasets/dataset210_yeast_ml8_id316.Rda
- Online_Resource_2/Data/Datasets/dataset211_pol_id722.Rda
- Online_Resource_2/Data/Datasets/dataset212_ailerons_id734.Rda
- Online_Resource_2/Data/Datasets/dataset213_cpu_small_id735.Rda
- Online_Resource_2/Data/Datasets/dataset214_cpu_act_id761.Rda
- Online_Resource_2/Data/Datasets/dataset215_house_16H_id821.Rda
- Online_Resource_2/Data/Datasets/dataset216_houses_id823.Rda
- Online_Resource_2/Data/Datasets/dataset217_house_8L_id843.Rda
- Online_Resource_2/Data/Datasets/dataset218_elevators_id846.Rda
- Online_Resource_2/Data/Datasets/dataset219_nursery_id959.Rda
- Online_Resource_2/Data/Datasets/dataset22_analcatdata_bankruptcy_id476.Rda
- Online_Resource_2/Data/Datasets/dataset220_mfeat-fourier_id971.Rda
- Online_Resource_2/Data/Datasets/dataset221_JapaneseVowels_id976.Rda
- Online_Resource_2/Data/Datasets/dataset222_letter_id977.Rda
- Online_Resource_2/Data/Datasets/dataset223_mfeat-factors_id978.Rda
- Online_Resource_2/Data/Datasets/dataset224_optdigits_id980.Rda
- Online_Resource_2/Data/Datasets/dataset225_pendigits_id1019.Rda
- Online_Resource_2/Data/Datasets/dataset226_mfeat-karhunen_id1020.Rda
- Online_Resource_2/Data/Datasets/dataset227_mfeat-pixel_id1022.Rda
- Online_Resource_2/Data/Datasets/dataset228_sylva_prior_id1040.Rda
- Online_Resource_2/Data/Datasets/dataset229_gina_prior_id1042.Rda
- Online_Resource_2/Data/Datasets/dataset23_analcatdata_cyyoung9302_id479.Rda
- Online_Resource_2/Data/Datasets/dataset230_ada_agnostic_id1043.Rda
- Online_Resource_2/Data/Datasets/dataset231_mc1_id1056.Rda
- Online_Resource_2/Data/Datasets/dataset232_pc2_id1069.Rda
- Online_Resource_2/Data/Datasets/dataset233_bank-marketing_id1461.Rda
- Online_Resource_2/Data/Datasets/dataset234_eeg-eye-state_id1471.Rda
- Online_Resource_2/Data/Datasets/dataset235_hill-valley_id1479.Rda
- Online_Resource_2/Data/Datasets/dataset236_ozone-level-8hr_id1487.Rda
- Online_Resource_2/Data/Datasets/dataset237_skin-segmentation_id1502.Rda
- Online_Resource_2/Data/Datasets/dataset238_webdata_wXa_id350.Rda
- Online_Resource_2/Data/Datasets/dataset239_vehicle_sensIT_id357.Rda
- Online_Resource_2/Data/Datasets/dataset24_sleuth_ex2016_id682.Rda
- Online_Resource_2/Data/Datasets/dataset240_sylva_agnostic_id1036.Rda
- Online_Resource_2/Data/Datasets/dataset241_gina_agnostic_id1038.Rda
- Online_Resource_2/Data/Datasets/dataset242_hiva_agnostic_id1039.Rda
- Online_Resource_2/Data/Datasets/dataset243_Internet-Advertisements_id1176.Rda
- Online_Resource_2/Data/Datasets/dataset25_sleuth_ex2015_id683.Rda
- Online_Resource_2/Data/Datasets/dataset26_vineyard_id713.Rda
- Online_Resource_2/Data/Datasets/dataset27_fruitfly_id714.Rda
- Online_Resource_2/Data/Datasets/dataset28_rmftsa_ladata_id717.Rda
- Online_Resource_2/Data/Datasets/dataset29_veteran_id719.Rda
- Online_Resource_2/Data/Datasets/dataset3_haberman_id43.Rda
- Online_Resource_2/Data/Datasets/dataset30_pwLinear_id721.Rda
- Online_Resource_2/Data/Datasets/dataset31_analcatdata_vineyard_id724.Rda
- Online_Resource_2/Data/Datasets/dataset32_visualizing_slope_id729.Rda
- Online_Resource_2/Data/Datasets/dataset33_baskball_id731.Rda
- Online_Resource_2/Data/Datasets/dataset34_machine_cpu_id733.Rda
- Online_Resource_2/Data/Datasets/dataset35_visualizing_environmental_id736.Rda
- Online_Resource_2/Data/Datasets/dataset36_rmftsa_sleepdata_id741.Rda
- Online_Resource_2/Data/Datasets/dataset37_auto_price_id745.Rda
- Online_Resource_2/Data/Datasets/dataset38_servo_id747.Rda
- Online_Resource_2/Data/Datasets/dataset39_analcatdata_wildcat_id748.Rda
- Online_Resource_2/Data/Datasets/dataset4_tic-tac-toe_id50.Rda
- Online_Resource_2/Data/Datasets/dataset40_pm10_id750.Rda
- Online_Resource_2/Data/Datasets/dataset41_wisconsin_id753.Rda
- Online_Resource_2/Data/Datasets/dataset42_sleuth_ex1605_id755.Rda
- Online_Resource_2/Data/Datasets/dataset43_analcatdata_election2000_id758.Rda
- Online_Resource_2/Data/Datasets/dataset44_analcatdata_olympic2000_id759.Rda
- Online_Resource_2/Data/Datasets/dataset45_analcatdata_apnea3_id764.Rda
- Online_Resource_2/Data/Datasets/dataset46_analcatdata_apnea2_id765.Rda
- Online_Resource_2/Data/Datasets/dataset47_analcatdata_apnea1_id767.Rda
- Online_Resource_2/Data/Datasets/dataset48_strikes_id770.Rda
- Online_Resource_2/Data/Datasets/dataset49_analcatdata_michiganacc_id771.Rda
- Online_Resource_2/Data/Datasets/dataset5_heart-statlog_id53.Rda
- Online_Resource_2/Data/Datasets/dataset50_quake_id772.Rda
- Online_Resource_2/Data/Datasets/dataset51_disclosure_x_bias_id774.Rda
- Online_Resource_2/Data/Datasets/dataset52_sleuth_ex1714_id777.Rda
- Online_Resource_2/Data/Datasets/dataset53_bodyfat_id778.Rda
- Online_Resource_2/Data/Datasets/dataset54_rabe_265_id780.Rda
- Online_Resource_2/Data/Datasets/dataset55_rabe_266_id782.Rda
- Online_Resource_2/Data/Datasets/dataset56_newton_hema_id784.Rda
- Online_Resource_2/Data/Datasets/dataset57_witmer_census_1980_id787.Rda
- Online_Resource_2/Data/Datasets/dataset58_triazines_id788.Rda
- Online_Resource_2/Data/Datasets/dataset59_elusage_id790.Rda
- Online_Resource_2/Data/Datasets/dataset6_ionosphere_id59.Rda
- Online_Resource_2/Data/Datasets/dataset60_diabetes_numeric_id791.Rda
- Online_Resource_2/Data/Datasets/dataset61_disclosure_x_tampered_id795.Rda
- Online_Resource_2/Data/Datasets/dataset62_pyrim_id800.Rda
- Online_Resource_2/Data/Datasets/dataset63_chscase_funds_id801.Rda
- Online_Resource_2/Data/Datasets/dataset64_hutsof99_logis_id804.Rda
- Online_Resource_2/Data/Datasets/dataset65_rmftsa_ctoarrivals_id811.Rda
- Online_Resource_2/Data/Datasets/dataset66_chscase_vine2_id814.Rda
- Online_Resource_2/Data/Datasets/dataset67_chscase_vine1_id815.Rda
- Online_Resource_2/Data/Datasets/dataset68_diggle_table_a1_id817.Rda
- Online_Resource_2/Data/Datasets/dataset69_diggle_table_a2_id818.Rda
- Online_Resource_2/Data/Datasets/dataset7_molecular-biology_promoters_id164.Rda
- Online_Resource_2/Data/Datasets/dataset70_chatfield_4_id820.Rda
- Online_Resource_2/Data/Datasets/dataset71_sensory_id826.Rda
- Online_Resource_2/Data/Datasets/dataset72_disclosure_x_noise_id827.Rda
- Online_Resource_2/Data/Datasets/dataset73_analcatdata_vehicle_id835.Rda
- Online_Resource_2/Data/Datasets/dataset74_stock_id841.Rda
- Online_Resource_2/Data/Datasets/dataset75_schlvote_id848.Rda
- Online_Resource_2/Data/Datasets/dataset76_boston_id853.Rda
- Online_Resource_2/Data/Datasets/dataset77_bolts_id857.Rda
- Online_Resource_2/Data/Datasets/dataset78_analcatdata_gviolence_id859.Rda
- Online_Resource_2/Data/Datasets/dataset79_vinnie_id860.Rda
- Online_Resource_2/Data/Datasets/dataset8_Australian_id292.Rda
- Online_Resource_2/Data/Datasets/dataset80_boston_id872.Rda
- Online_Resource_2/Data/Datasets/dataset81_rabe_131_id874.Rda
- Online_Resource_2/Data/Datasets/dataset82_analcatdata_chlamydia_id875.Rda
- Online_Resource_2/Data/Datasets/dataset83_mu284_id880.Rda
- Online_Resource_2/Data/Datasets/dataset84_pollution_id882.Rda
- Online_Resource_2/Data/Datasets/dataset85_transplant_id885.Rda
- Online_Resource_2/Data/Datasets/dataset86_no2_id886.Rda
- Online_Resource_2/Data/Datasets/dataset87_mbagrade_id887.Rda
- Online_Resource_2/Data/Datasets/dataset88_cloud_id890.Rda
- Online_Resource_2/Data/Datasets/dataset89_sleuth_case1201_id892.Rda
- Online_Resource_2/Data/Datasets/dataset9_monks-problems-1_id333.Rda
- Online_Resource_2/Data/Datasets/dataset90_visualizing_hamster_id893.Rda
- Online_Resource_2/Data/Datasets/dataset91_rabe_148_id894.Rda
- Online_Resource_2/Data/Datasets/dataset92_chscase_geyser1_id895.Rda
- Online_Resource_2/Data/Datasets/dataset93_chscase_census6_id900.Rda
- Online_Resource_2/Data/Datasets/dataset94_sleuth_case2002_id902.Rda
- Online_Resource_2/Data/Datasets/dataset95_chscase_adopt_id905.Rda
- Online_Resource_2/Data/Datasets/dataset96_chscase_census5_id906.Rda
- Online_Resource_2/Data/Datasets/dataset97_chscase_census4_id907.Rda
- Online_Resource_2/Data/Datasets/dataset98_chscase_census3_id908.Rda
- Online_Resource_2/Data/Datasets/dataset99_chscase_census2_id909.Rda
- Online_Resource_2/Data/df_bmr.RData
- Online_Resource_2/Data/DowloadData.R
- Online_Resource_2/Data/MakeDataTable.R
- Online_Resource_2/diversityForest_0.11.0.tar.gz
- Online_Resource_2/Evaluation/
- Online_Resource_2/Evaluation/Evaluation_DetermineTuningGrid.R
- Online_Resource_2/Evaluation/Evaluation_LargeStudy.R
- Online_Resource_2/Functions/
- Online_Resource_2/Functions/Functions_DetermineTuningGrid.R
- Online_Resource_2/Functions/Functions_LargeStudy.R
- Online_Resource_2/JobScripts/
- Online_Resource_2/JobScripts/DetermineTuningGrid.R
- Online_Resource_2/JobScripts/LargeStudy.R
- Online_Resource_2/README.txt
- Online_Resource_2/Results/
- Online_Resource_2/Results/DetermineTuningGrid/
- Online_Resource_2/Results/DetermineTuningGrid/Results_DetermineTuningGrid.Rda
- Online_Resource_2/Results/DetermineTuningGrid/scenariogrid.Rda
- Online_Resource_2/Results/Figures/
- Online_Resource_2/Results/Figures/CompRF_auc.pdf
- Online_Resource_2/Results/Figures/CompRF_brier.pdf
- Online_Resource_2/Results/Figures/CompRF_Supplement.pdf
- Online_Resource_2/Results/Figures/CompRF_Supplement_auc.pdf
- Online_Resource_2/Results/Figures/CompRF_Supplement_brier.pdf
- Online_Resource_2/Results/Figures/DataCharacteristics_auc.pdf
- Online_Resource_2/Results/Figures/DataCharacteristics_brier.pdf
- Online_Resource_2/Results/Figures/DataCharacteristics_RFextr1.pdf
- Online_Resource_2/Results/Figures/DataCharacteristics_RFextr1_auc.pdf
- Online_Resource_2/Results/Figures/DataCharacteristics_RFextr1_brier.pdf
- Online_Resource_2/Results/Figures/DataCharacteristics_RFextr5.pdf
- Online_Resource_2/Results/Figures/DataCharacteristics_RFextr5_auc.pdf
- Online_Resource_2/Results/Figures/DataCharacteristics_RFextr5_brier.pdf
- Online_Resource_2/Results/Figures/Fig1.eps
- Online_Resource_2/Results/Figures/Fig2.eps
- Online_Resource_2/Results/Figures/FigureErrorBars.pdf
- Online_Resource_2/Results/Figures/InfluenceNstratified.pdf
- Online_Resource_2/Results/Figures/InfluenceNstratified_auc.pdf
- Online_Resource_2/Results/Figures/InfluenceNstratified_brier.pdf
- Online_Resource_2/Results/Figures/Mtry.pdf
- Online_Resource_2/Results/Figures/Mtry_2.pdf
- Online_Resource_2/Results/Figures/Mtry_2_auc.pdf
- Online_Resource_2/Results/Figures/Mtry_2_brier.pdf
- Online_Resource_2/Results/Figures/Mtry_auc.pdf
- Online_Resource_2/Results/Figures/Mtry_brier.pdf
- Online_Resource_2/Results/Figures/OnlineResource3.pdf
- Online_Resource_2/Results/Figures/Proptry.pdf
- Online_Resource_2/Results/Figures/Proptry_auc.pdf
- Online_Resource_2/Results/Figures/Proptry_brier.pdf
- Online_Resource_2/Results/Figures/TuningStudy_AllResults_1.pdf
- Online_Resource_2/Results/Figures/TuningStudy_AllResults_2.pdf
- Online_Resource_2/Results/Figures/TuningStudy_AllResults_3.pdf
- Online_Resource_2/Results/Figures/TuningStudy_nsplits_1.pdf
- Online_Resource_2/Results/Figures/TuningStudy_nsplits_2.pdf
- Online_Resource_2/Results/Figures/TuningStudy_nsplits_3.pdf
[truncated: 6 more entries]
