# Supplementary material for: Diversity Forests: Using Split Sampling to Enable Innovative Complex Split Procedures in Random Forests
Source: SN Comput Sci. 2021 Oct 21;3(1):1. doi: 10.1007/s42979-021-00920-1 (PMC8533673; doi:10.1007/s42979-021-00920-1)
Supplement: Supplementary file 2 — Supplementary file1 (ZIP 108032 KB) [file 42979_2021_920_MOESM2_ESM.zip › Online_Resource_2/JobScripts/DetermineTuningGrid.R]

# Set working directory:

setwd("~/")


# Make table of settings:

# IDs of data sets with less than 10000 observations:
dataids <- c("37", "334", "914", "915", "919", "921", "924", "925", "927", "928", "929", 
             "931", "335", "934", "945", "946", "947", "949", "950", "951", "955", "962", 
             "964", "336", "965", "969", "973", "974", "983", "987", "988", "991", "994", 
             "997", "337", "1005", "1009", "1011", "1013", "1014", "1015", "1016", "1025", 
             "1045", "1048", "346", "1054", "1055", "1059", "1060", "1061", "1062", "1063", 
             "1064", "1065", "1066", "444", "1071", "1073", "1075", "1121", "1441", "1442", 
             "1446", "1447", "1455", "1462", "446", "1463", "1464", "1467", "1473", "1480", 
             "1488", "1490", "1495", "1498", "1510", "448", "1511", "1524", "31", "311", 
             "720", "725", "728", "737", "803", "450", "807", "816", "819", "847", "851", 
             "923", "954", "958", "970", "995", "459", "1021", "1049", "1050", "1067", "1068", 
             "1443", "1444", "1451", "1452", "40", "467", "1453", "1454", "1489", "1494", 
             "1504", "1547", "1570", "44", "312", "472", "316", "735", "761", "476", "971", 
             "976", "978", "980", "1020", "1022", "1042", "479", "1043", "1056", "1069", 
             "1479", "1487", "682", "1038", "1039", "1176", "683", "713", "714", "717", 
             "719", "43", "721", "724", "729", "731", "733", "736", "741", "745", "747", 
             "748", "50", "750", "753", "755", "758", "759", "764", "765", "767", "770", 
             "771", "53", "772", "774", "777", "778", "780", "782", "784", "787", "788", 
             "790", "59", "791", "795", "800", "801", "804", "811", "814", "815", "817", 
             "818", "164", "820", "826", "827", "835", "841", "848", "853", "857", "859", 
             "860", "292", "872", "874", "875", "880", "882", "885", "886", "887", "890", 
             "892", "333", "893", "894", "895", "900", "902", "905", "906", "907", "908", 
             "909")
# IDs of data sets with at most 500 covariates:
dataidslargep <- c("1042", "1038", "1039", "1176")

# Sample the 50 data sets used for this pre-study:
set.seed(1234)
dataidssample <- sample(setdiff(dataids, dataidslargep), size=50)

cat(paste(dataidssample, collapse="\", \""), "\n")

dataidssample <- c("974", "1511", "736", "1021", "467", "1487", "1043", "53", "43", 
                   "479", "970", "1050", "807", "1464", "448", "1504", "934", "971", 
                   "814", "1441", "915", "893", "733", "1014", "875", "853", "847", 
                   "316", "900", "1455", "788", "774", "735", "1055", "1451", "1022", 
                   "737", "1015", "1494", "1473", "759", "1016", "1025", "334", "1547", 
                   "886", "1059", "1049", "1061", "1056")

nmaxsplits <- c(2, 5, 10, 30, 50, 100, 200)
proptry <- c(0.01, 0.05, 0.1, 0.3, 0.5, 0.8, 1)

cvind <- 1:2

scenariogrid <- expand.grid(proptry=proptry, nmaxsplits=nmaxsplits, cvind=cvind, 
  dataid=dataidssample, stringsAsFactors = FALSE)
scenariogrid <- scenariogrid[,ncol(scenariogrid):1, drop=FALSE]


set.seed(1234)
seeds <- sample(1000:10000000, size=length(dataidssample)*length(cvind))

scenariogrid$seed <- rep(seeds, each=length(proptry)*length(nmaxsplits))


set.seed(1234)
reorderind <- sample(1:nrow(scenariogrid))
scenariogrid <- scenariogrid[reorderind,,drop=FALSE]
rownames(scenariogrid) <- NULL


# Save scenariogrid, needed in evaluation of the results:

save(scenariogrid, file="./Online_Resource_2/Results/DetermineTuningGrid/scenariogrid.Rda")


# Source the functions that are used in performing the calculations 
# on the cluster:

source("./Online_Resource_2/Functions/Functions_DetermineTuningGrid.R")


# Start the cluster:

# NOTE: This syntax requires the use of the RMPISNOW script, see the README file
# contained in the root folder "Online_Resource_2".

cl <- makeCluster()


# Export the objects in the workspace to the
# parallel jobs:

clusterExport(cl, list=ls())


# Perform the calculations:

Results <- parLapply(cl, 1:nrow(scenariogrid), function(z)
  try({evaluatesetting(z)}))

  
  
# Save the results:

save(Results, file="./Online_Resource_2/Results/DetermineTuningGrid/Results_DetermineTuningGrid.Rda")


  
# Stop the cluster:

stopCluster(cl)
